# Supplementary material for: Systematic Physical Exercise and Spirulina maxima Supplementation Improve Body Composition, Cardiorespiratory Fitness, and Blood Lipid Profile: Correlations of a Randomized Double-Blind Controlled Trial
Source: Antioxidants (Basel). 2019 Oct 23;8(11):507. doi: 10.3390/antiox8110507 (PMC6912262; doi:10.3390/antiox8110507)
Supplement: Supplementary file 1 [file antioxidants-08-00507-s001.zip]

Archive with 3 entries (3 files):
- Supplementary Files/Supplementary File S1.doc
- Supplementary Files/Supplementary File S2.doc
- Supplementary Files/Supplementary File S3.docx
